# Supplementary material for: Moderating Role of Cigarette Smoking on the Efficacy of tDCS in the Treatment of Negative and Cognitive Symptoms of Schizophrenia: Results from a Randomized Clinical Trial
Source: Brain Sci. 2026 Feb 3;16(2):186. doi: 10.3390/brainsci16020186 (PMC12938019; doi:10.3390/brainsci16020186)
Supplement: Supplementary file 1 [file brainsci-16-00186-s001.zip]

Archive with 1 entries (1 files):
- brainsci-4089936-supplementary.pdf
